# Supplementary material for: Electrosynthetic bacterial growth under conditions simulating electric discharge in deep-sea hydrothermal fields
Source: ISME J. 2026 Jun 23;20(1):wrag108. doi: 10.1093/ismejo/wrag108 (PMC13293256; doi:10.1093/ismejo/wrag108)
Supplement: Supplementary_material_wrag108 [file supplementary_material_wrag108.zip]

Archive with 8 entries (8 files):
- Revised_SI_merged_wrag108.pdf
- Table_S1_wrag108.docx
- Table_S2_wrag108.docx
- Table_S3_wrag108.docx
- Table_S4_wrag108.docx
- Table_S5_wrag108.docx
- Table_S6_wrag108.xlsx
- Table_S7_wrag108.docx
