# Supplementary material for: Electrosynthetic bacterial growth under conditions simulating electric discharge in deep-sea hydrothermal fields
Source: ISME J. 2026 Jun 23;20(1):wrag108. doi: 10.1093/ismejo/wrag108 (PMC13293256; doi:10.1093/ismejo/wrag108)
Supplement: Supplementary_material_wrag108 [file supplementary_material_wrag108.zip › Table_S6_wrag108.xlsx]

## Sheet: Sheet1
GenBank assembly	contigs	length (bp)	type	CDS	Gene	Strand	start	end	product	amino acid
																										ISEC1_P1698	MCH01	undecaheme protein
GCA_015487495	WFPP01000078.1	27192	CDS	WFPP01000078.1_P0002	MCH09	-	248	1288	hypothetical protein	346	T	1			346				ISEC1_P1705	MCH09						ISEC1_P1699	MCH02	undecaheme protein
	WFPP01000078.1	27192	CDS	WFPP01000078.1_P0003	MCH10	-	1285	2220	hypothetical protein	311	T	1			311				ISEC1_P1706	MCH10						ISEC1_P1700	MCH03	hypothetical protein
	WFPP01000078.1	27192	CDS	WFPP01000078.1_P0004	MCH11	-	2220	2726	triheme protein	168	B	1			168				ISEC1_P1707	MCH11						ISEC1_P1701	MCH04	hypothetical protein
	WFPP01000078.1	27192	CDS	WFPP01000078.1_P0005	orf	-	2736	3425	hypothetical protein	229	X	1			229				#ISEC1_P1708	#N/A						ISEC1_P1702	MCH05	cytochrome c oxidase subunit I
	WFPP01000078.1	27192	CDS	WFPP01000078.1_P0006	MCH12	-	3394	4269	hypothetical protein	291	T	1			291				ISEC1_P1708	MCH12						ISEC1_P1703	MCH06	hypothetical protein
	WFPP01000078.1	27192	CDS	WFPP01000078.1_P0007	MCH13	-	4293	5129	hypothetical protein	278	T	1			278				ISEC1_P1709	MCH13						ISEC1_P1704	MCH07	hypothetical protein
	WFPP01000078.1	27192	CDS	WFPP01000078.1_P0008	MCH14	-	5129	5728	triheme protein	199	B	1			199				ISEC1_P1710	MCH14						ISEC1_P1705	MCH09	hypothetical protein
	WFPP01000078.1	27192	CDS	WFPP01000078.1_P0009	MCH15	-	5740	6138	triheme protein	132	B	1			132				ISEC1_P1711	MCH15						ISEC1_P1706	MCH10	hypothetical protein
	WFPP01000078.1	27192	CDS	WFPP01000078.1_P0010	MCH16	-	6162	7958	hypothetical protein	598	T	1			598				ISEC1_P1712	MCH16						ISEC1_P1707	MCH11	triheme protein
	WFPP01000078.1	27192	CDS	WFPP01000078.1_P0011	MCH17	-	7973	8926	hypothetical protein	317	T	1			317				ISEC1_P1713	MCH17						ISEC1_P1708	MCH12	hypothetical protein
	WFPP01000078.1	27192	CDS	WFPP01000078.1_P0012	MCH18	-	9186	9977	tetraheme protein	263	B	1			263				ISEC1_P1714	MCH18						ISEC1_P1709	MCH13	hypothetical protein
	WFPP01000078.1	27192	CDS	WFPP01000078.1_P0013	MCH19	-	10239	10529	monoheme protein	96	B	1			96				ISEC1_P1715	MCH19						ISEC1_P1710	MCH14	triheme protein
	WFPP01000078.1	27192	CDS	WFPP01000078.1_P0014	ccmH	-	10617	11471	cytochrome c-type biogenesis protein CcmH	284	L	1			284				ISEC1_P1716	ccmH						ISEC1_P1711	MCH15	triheme protein
	WFPP01000078.1	27192	CDS	WFPP01000078.1_P0015	ccmH	-	11472	11924	cytochrome c-type biogenesis protein CcmH	150	L	1			150				ISEC1_P1717	ccmH						ISEC1_P1712	MCH16	hypothetical protein
	WFPP01000078.1	27192	CDS	WFPP01000078.1_P0016	ccmG	-	11948	12481	cytochrome c biogenesis protein CcmG	177	L	1			177				ISEC1_P1718	ccmG						ISEC1_P1713	MCH17	hypothetical protein
	WFPP01000078.1	27192	CDS	WFPP01000078.1_P0017	ccmF	-	12491	14482	cytochrome c-type biogenesis protein CcmF	663	L	1			663				ISEC1_P1719	ccmF						ISEC1_P1714	MCH18	tetraheme protein
	WFPP01000078.1	27192	CDS	WFPP01000078.1_P0018	ccmE	-	14486	14977	cytochrome c-type biogenesis protein CcmE	163	L	1			163				ISEC1_P1720	ccmE						ISEC1_P1715	MCH19	monoheme protein
	WFPP01000078.1	27192	CDS	WFPP01000078.1_P0019	ccmD	-	14974	15162	heme exporter protein D	62	L	1			62				ISEC1_P1721	ccmD						ISEC1_P1716	ccmH	cytochrome c-type biogenesis protein CcmH
	WFPP01000078.1	27192	CDS	WFPP01000078.1_P0020	ccmC	-	15166	15915	heme exporter protein C	249	L	1			249				ISEC1_P1722	ccmC						ISEC1_P1717	ccmH	cytochrome c-type biogenesis protein CcmH
	WFPP01000078.1	27192	CDS	WFPP01000078.1_P0021	ccmB	-	15983	16642	heme exporter protein B	219	L	1			219				ISEC1_P1723	ccmB						ISEC1_P1718	ccmG	cytochrome c biogenesis protein CcmG
	WFPP01000078.1	27192	CDS	WFPP01000078.1_P0022	ccmA	-	16644	17261	heme exporter protein A	205	L	1			205				ISEC1_P1724	ccmA						ISEC1_P1719	ccmF	cytochrome c-type biogenesis protein CcmF
	WFPP01000078.1	27192	CDS	WFPP01000078.1_P0023	MCH29	-	17292	18395	hypothetical protein	367	T	1			367				ISEC1_P1725	MCH29						ISEC1_P1720	ccmE	cytochrome c-type biogenesis protein CcmE
	WFPP01000078.1	27192	CDS	WFPP01000078.1_P0024	MCH30	-	18371	19261	pentaheme protein	296	B	1			296				ISEC1_P1726	MCH30						ISEC1_P1721	ccmD	heme exporter protein D
	WFPP01000078.1	27192	CDS	WFPP01000078.1_P0025	ccmG	-	19579	20109	cytochrome c biogenesis protein CcmG	176	L	1			176				ISEC1_P1727	ccmG						ISEC1_P1722	ccmC	heme exporter protein C
																										ISEC1_P1723	ccmB	heme exporter protein B
	WFPP01000037.1	4903	CDS	WFPP01000037.1_P0002	MCH04	-	293	916	hypothetical protein	207	T	1			207				ISEC1_P1701	MCH04						ISEC1_P1724	ccmA	heme exporter protein A
	WFPP01000037.1	4903	CDS	WFPP01000037.1_P0003	MCH05	-	919	2184	cytochrome c oxidase subunit I	421	T	1			421				ISEC1_P1702	MCH05						ISEC1_P1725	MCH29	hypothetical protein
	WFPP01000037.1	4903	CDS	WFPP01000037.1_P0004	MCH06	-	2191	3006	hypothetical protein	271	T	1			271				ISEC1_P1703	MCH06						ISEC1_P1726	MCH30	pentaheme protein
	WFPP01000037.1	4903	CDS	WFPP01000037.1_P0005	MCH07	-	2988	4019	hypothetical protein	343	T	1			343				ISEC1_P1704	MCH07						ISEC1_P1727	ccmG	cytochrome c biogenesis protein CcmG
	WFPP01000037.1	4903	CDS	WFPP01000037.1_P0006	MCH01	-	4047	4901	undecaheme protein	284	B	1	3		284				ISEC1_P1698	MCH01
GCA_015487015	WFQP01000117.1	35862	CDS	WFQP01000117.1_P0019	ccmG	+	15791	16318	cytochrome c biogenesis protein CcmG	175	L	1			175				ISEC1_P1727	ccmG
	WFQP01000117.1	35862	CDS	WFQP01000117.1_P0020	MCH30	+	16596	17480	pentaheme protein	294	B	1			294				ISEC1_P1726	MCH30
	WFQP01000117.1	35862	CDS	WFQP01000117.1_P0021	MCH29	+	17456	18562	hypothetical protein	368	T	1			368				ISEC1_P1725	MCH29
	WFQP01000117.1	35862	CDS	WFQP01000117.1_P0022	ccmA	+	18586	19203	heme exporter protein A	205	L	1			205				ISEC1_P1724	ccmA
	WFQP01000117.1	35862	CDS	WFQP01000117.1_P0023	ccmB	+	19196	19864	heme exporter protein B	222	L	1			222				ISEC1_P1723	ccmB
	WFQP01000117.1	35862	CDS	WFQP01000117.1_P0024	ccmC	+	19929	20675	heme exporter protein C	248	L	1			248				ISEC1_P1722	ccmC
	WFQP01000117.1	35862	CDS	WFQP01000117.1_P0025	ccmD	+	20689	20877	heme exporter protein D	62	L	1			62				ISEC1_P1721	ccmD
	WFQP01000117.1	35862	CDS	WFQP01000117.1_P0026	ccmE	+	20874	21356	cytochrome c-type biogenesis protein CcmE	160	L	1			160				ISEC1_P1720	ccmE
	WFQP01000117.1	35862	CDS	WFQP01000117.1_P0027	ccmF	+	21360	23348	cytochrome c-type biogenesis protein CcmF	662	L	1			662				ISEC1_P1719	ccmF
	WFQP01000117.1	35862	CDS	WFQP01000117.1_P0028	ccmG	+	23358	23888	cytochrome c biogenesis protein CcmG	176	L	1			176				ISEC1_P1718	ccmG
	WFQP01000117.1	35862	CDS	WFQP01000117.1_P0029	ccmH	+	23885	24364	cytochrome c-type biogenesis protein CcmH	159	L	1			159				ISEC1_P1717	ccmH
	WFQP01000117.1	35862	CDS	WFQP01000117.1_P0030	ccmH	+	24365	25210	cytochrome c-type biogenesis protein CcmH	281	L	1			281				ISEC1_P1716	ccmH
	WFQP01000117.1	35862	CDS	WFQP01000117.1_P0031	MCH19	+	25299	25610	monoheme protein	103	B	1			103				ISEC1_P1715	MCH19
	WFQP01000117.1	35862	CDS	WFQP01000117.1_P0032	MCH18	+	25862	26644	tetraheme protein	260	B	1			260				ISEC1_P1714	MCH18
	WFQP01000117.1	35862	CDS	WFQP01000117.1_P0033	MCH17	+	26757	27728	peptidyl-prolyl cis-trans isomerase C	323	T	1			323				ISEC1_P1713	MCH17
	WFQP01000117.1	35862	CDS	WFQP01000117.1_P0034	MCH16	+	27743	29527	hypothetical protein	594	T	1			594				ISEC1_P1712	MCH16
	WFQP01000117.1	35862	CDS	WFQP01000117.1_P0035	MCH15	+	29691	30089	triheme protein	132	B	1			132				ISEC1_P1711	MCH15
	WFQP01000117.1	35862	CDS	WFQP01000117.1_P0036	MCH14	+	30105	30701	triheme protein	198	B	1			198				ISEC1_P1710	MCH14
	WFQP01000117.1	35862	CDS	WFQP01000117.1_P0037	MCH13	+	30704	31537	hypothetical protein	277	T	1			277				ISEC1_P1709	MCH13
	WFQP01000117.1	35862	CDS	WFQP01000117.1_P0038	MCH12	+	31562	32443	hypothetical protein	293	T	1			293				ISEC1_P1708	MCH12
	WFQP01000117.1	35862	CDS	WFQP01000117.1_P0039	orf	+	32471	33160	hypothetical protein	229	X	1			229				#ISEC1_P1708	#N/A
	WFQP01000117.1	35862	CDS	WFQP01000117.1_P0040	MCH11	+	33170	33682	triheme protein	170	B	1			170				ISEC1_P1707	MCH11
	WFQP01000117.1	35862	CDS	WFQP01000117.1_P0041	MCH10	+	33682	34620	hypothetical protein	312	T	1			312				ISEC1_P1706	MCH10
	WFQP01000117.1	35862	CDS	WFQP01000117.1_P0042	MCH09	+	34620	35648	hypothetical protein	342	T	1			342				ISEC1_P1705	MCH09
SREC-4	SREC4_C01	480284	CDS	SREC4_P0274	MCH01	-	295684	298041	undecaheme protein	785	B	1							ISEC1_P1698	MCH01	undecaheme protein	MHEM	11	ECG4_spd_A1_ctg00001E_P0274	ECG4_spd_A1_ctg00001E
	SREC4_C01	480284	CDS	SREC4_P0275	MCH04	-	298114	298731	hypothetical protein	205	T	1			205				ISEC1_P1701	MCH04	hypothetical protein			ECG4_spd_A1_ctg00001E_P0275	ECG4_spd_A1_ctg00001E
	SREC4_C01	480284	CDS	SREC4_P0276	MCH05	-	298728	299981	cytochrome c oxidase subunit I	417	T	1			417				ISEC1_P1702	MCH05	cytochrome c oxidase subunit I			ECG4_spd_A1_ctg00001E_P0276	ECG4_spd_A1_ctg00001E
	SREC4_C01	480284	CDS	SREC4_P0277	MCH06	-	299988	300803	hypothetical protein	271	T	1			271				ISEC1_P1703	MCH06	hypothetical protein			ECG4_spd_A1_ctg00001E_P0277	ECG4_spd_A1_ctg00001E
	SREC4_C01	480284	CDS	SREC4_P0278	MCH07	-	300804	301817	hypothetical protein	337	T	1			337				ISEC1_P1704	MCH07	hypothetical protein			ECG4_spd_A1_ctg00001E_P0278	ECG4_spd_A1_ctg00001E
	SREC4_C01	480284	CDS	SREC4_P0279	MCH01	-	301840	304242	undecaheme protein	800	B	1			800				ISEC1_P1698	MCH01	undecaheme protein	MHEM	11	ECG4_spd_A1_ctg00001E_P0279	ECG4_spd_A1_ctg00001E
	SREC4_C01	480284	CDS	SREC4_P0280	MCH09	-	304244	305284	hypothetical protein	346	T	1			346				ISEC1_P1705	MCH09	hypothetical protein			ECG4_spd_A1_ctg00001E_P0280	ECG4_spd_A1_ctg00001E
	SREC4_C01	480284	CDS	SREC4_P0281	MCH10	-	305281	306225	hypothetical protein	314	T	1			314				ISEC1_P1706	MCH10	hypothetical protein			ECG4_spd_A1_ctg00001E_P0281	ECG4_spd_A1_ctg00001E
	SREC4_C01	480284	CDS	SREC4_P0282	MCH11	-	306225	306731	triheme protein	168	B	1			168				ISEC1_P1707	MCH11	triheme protein	MHEM	3	ECG4_spd_A1_ctg00001E_P0282	ECG4_spd_A1_ctg00001E
	SREC4_C01	480284	CDS	SREC4_P0283	orf	-	306741	307430	hypothetical protein	229	X	1			229				#ISEC1_P1708	#N/A	hypothetical protein			ECG4_spd_A1_ctg00001E_P0283	ECG4_spd_A1_ctg00001E
	SREC4_C01	480284	CDS	SREC4_P0284	MCH12	-	307458	308339	hypothetical protein	293	T	1			293				ISEC1_P1708	MCH12	hypothetical protein			ECG4_spd_A1_ctg00001E_P0284	ECG4_spd_A1_ctg00001E
	SREC4_C01	480284	CDS	SREC4_P0285	MCH13	-	308365	309198	hypothetical protein	277	T	1			277				ISEC1_P1709	MCH13	hypothetical protein			ECG4_spd_A1_ctg00001E_P0285	ECG4_spd_A1_ctg00001E
	SREC4_C01	480284	CDS	SREC4_P0286	MCH14	-	309201	309797	triheme protein	198	B	1			198				ISEC1_P1710	MCH14	triheme protein	MHEM	3	ECG4_spd_A1_ctg00001E_P0286	ECG4_spd_A1_ctg00001E
	SREC4_C01	480284	CDS	SREC4_P0287	MCH15	-	309813	310211	triheme protein	132	B	1			132				ISEC1_P1711	MCH15	triheme protein	MHEM	3	ECG4_spd_A1_ctg00001E_P0287	ECG4_spd_A1_ctg00001E
	SREC4_C01	480284	CDS	SREC4_P0288	MCH16	-	310383	312167	hypothetical protein	594	T	1			594				ISEC1_P1712	MCH16	hypothetical protein			ECG4_spd_A1_ctg00001E_P0288	ECG4_spd_A1_ctg00001E
	SREC4_C01	480284	CDS	SREC4_P0289	MCH17	-	312182	313153	hypothetical protein	323	T	1			323				ISEC1_P1713	MCH17	peptidyl-prolyl cis-trans isomerase C			ECG4_spd_A1_ctg00001E_P0289	ECG4_spd_A1_ctg00001E
	SREC4_C01	480284	CDS	SREC4_P0290	MCH18	-	313416	314198	tetraheme protein	260	B	1			260				ISEC1_P1714	MCH18	tetraheme protein	MHEM	4	ECG4_spd_A1_ctg00001E_P0290	ECG4_spd_A1_ctg00001E
	SREC4_C01	480284	CDS	SREC4_P0291	MCH19	-	314439	314750	monoheme protein	103	B	1			103				ISEC1_P1715	MCH19	monoheme protein	MHEM	1	ECG4_spd_A1_ctg00001E_P0291	ECG4_spd_A1_ctg00001E
	SREC4_C01	480284	CDS	SREC4_P0292	ccmH	-	314837	315682	cytochrome c-type biogenesis protein CcmH	281	L	1			281				ISEC1_P1716	ccmH	cytochrome c-type biogenesis protein CcmH	ccmH		ECG4_spd_A1_ctg00001E_P0292	ECG4_spd_A1_ctg00001E
	SREC4_C01	480284	CDS	SREC4_P0293	ccmH	-	315683	316162	cytochrome c-type biogenesis protein CcmH	159	L	1			159				ISEC1_P1717	ccmH	cytochrome c-type biogenesis protein CcmH	ccmH		ECG4_spd_A1_ctg00001E_P0293	ECG4_spd_A1_ctg00001E
	SREC4_C01	480284	CDS	SREC4_P0294	ccmG	-	316159	316689	cytochrome c biogenesis protein CcmG	176	L	1			176				ISEC1_P1718	ccmG	cytochrome c biogenesis protein CcmG	ccmG		ECG4_spd_A1_ctg00001E_P0294	ECG4_spd_A1_ctg00001E
	SREC4_C01	480284	CDS	SREC4_P0295	ccmF	-	316699	318687	cytochrome c-type biogenesis protein CcmF	662	L	1			662				ISEC1_P1719	ccmF	cytochrome c-type biogenesis protein CcmF	ccmF		ECG4_spd_A1_ctg00001E_P0295	ECG4_spd_A1_ctg00001E
	SREC4_C01	480284	CDS	SREC4_P0296	ccmE	-	318691	319173	cytochrome c-type biogenesis protein CcmE	160	L	1			160				ISEC1_P1720	ccmE	cytochrome c-type biogenesis protein CcmE	ccmE		ECG4_spd_A1_ctg00001E_P0296	ECG4_spd_A1_ctg00001E
	SREC4_C01	480284	CDS	SREC4_P0297	ccmD	-	319170	319358	heme exporter protein D	62	L	1			62				ISEC1_P1721	ccmD	heme exporter protein D	ccmD		ECG4_spd_A1_ctg00001E_P0297	ECG4_spd_A1_ctg00001E
	SREC4_C01	480284	CDS	SREC4_P0298	ccmC	-	319372	320118	heme exporter protein C	248	L	1			248				ISEC1_P1722	ccmC	heme exporter protein C	ccmC		ECG4_spd_A1_ctg00001E_P0298	ECG4_spd_A1_ctg00001E
	SREC4_C01	480284	CDS	SREC4_P0299	ccmB	-	320183	320851	heme exporter protein B	222	L	1			222				ISEC1_P1723	ccmB	heme exporter protein B	ccmB		ECG4_spd_A1_ctg00001E_P0299	ECG4_spd_A1_ctg00001E
	SREC4_C01	480284	CDS	SREC4_P0300	ccmA	-	320844	321461	heme exporter protein A	205	L	1			205				ISEC1_P1724	ccmA	heme exporter protein A	ccmA		ECG4_spd_A1_ctg00001E_P0300	ECG4_spd_A1_ctg00001E
	SREC4_C01	480284	CDS	SREC4_P0301	MCH29	-	321485	322591	hypothetical protein	368	T	1			368				ISEC1_P1725	MCH29	hypothetical protein			ECG4_spd_A1_ctg00001E_P0301	ECG4_spd_A1_ctg00001E
	SREC4_C01	480284	CDS	SREC4_P0302	MCH30	-	322567	323451	pentaheme protein	294	B	1			294				ISEC1_P1726	MCH30	pentaheme protein	MHEM	5	ECG4_spd_A1_ctg00001E_P0302	ECG4_spd_A1_ctg00001E
	SREC4_C01	480284	CDS	SREC4_P0303	ccmG	-	323886	324413	cytochrome c biogenesis protein CcmG	175	L	1		K02199	175				ISEC1_P1727	ccmG	cytochrome c biogenesis protein CcmG	ccmG		ECG4_spd_A1_ctg00001E_P0303	ECG4_spd_A1_ctg00001E
GCA_021648625	JAKISK010000043	18334	CDS	MCF6345999.1	MCH04	-	13051	13644	hypothetical protein	197	T	1			197	L3J00_05965	MCF6345999.1	L3J00_05965	ISEC1_P1701	MCH04
	JAKISK010000043	18334	CDS	MCF6346000.1	MCH05	-	13641	14885	cytochrome c oxidase subunit I	414	T	1			414	L3J00_05970	MCF6346000.1	L3J00_05970	ISEC1_P1702	MCH05
	JAKISK010000043	18334	CDS	MCF6346001.1	MCH06	-	14892	15707	hypothetical protein	271	T	1			271	L3J00_05975	MCF6346001.1	L3J00_05975	ISEC1_P1703	MCH06
	JAKISK010000043	18334	CDS	MCF6346002.1	MCH07	-	15708	16718	hypothetical protein	336	T	1			336	L3J00_05980	MCF6346002.1	L3J00_05980	ISEC1_P1704	MCH07
	JAKISK010000043	18334	CDS	MCF6346003.1	MCH01	-	16746	18334	undecaheme protein	1589	B	1	3		1589	L3J00_05985	MCF6346003.1	./pep/GCA_021648625_JAKISK010000043_15	ISEC1_P1698	MCH01
GCA_027068835	JAMOLY010000175.1	8464	CDS	JAMOLY010000175.1_P0001	MCH07	+	3	785	hypothetical protein	260	T	1	3		260				ISEC1_P1704	MCH07
	JAMOLY010000175.1	8464	CDS	JAMOLY010000175.1_P0002	MCH06	+	786	1601	hypothetical protein	271	T	1			271				ISEC1_P1703	MCH06
	JAMOLY010000175.1	8464	CDS	JAMOLY010000175.1_P0003	MCH05	+	1608	2858	cytochrome c oxidase subunit I	416	T	1			416				ISEC1_P1702	MCH05
	JAMOLY010000175.1	8464	CDS	JAMOLY010000175.1_P0004	MCH04	+	2855	3472	hypothetical protein	205	T	1			205				ISEC1_P1701	MCH04
	JAMOLY010000175.1	8464	CDS	JAMOLY010000175.1_P0005	MCH01	+	3529	5910	undecaheme protein	793	B	1			793				ISEC1_P1698	MCH01
	JAMOLY010000049.1	14860	CDS	JAMOLY010000049.1_P0002	MCH09	-	285	1316	hypothetical protein	343	T	1			343				ISEC1_P1705	MCH09
	JAMOLY010000049.1	14860	CDS	JAMOLY010000049.1_P0003	MCH10	-	1313	2257	hypothetical protein	314	T	1			314				ISEC1_P1706	MCH10
	JAMOLY010000049.1	14860	CDS	JAMOLY010000049.1_P0004	MCH11	-	2257	2772	triheme protein	171	B	1			171				ISEC1_P1707	MCH11
	JAMOLY010000049.1	14860	CDS	JAMOLY010000049.1_P0005	orf	-	2775	3440	hypothetical protein	221	X	1			221				#ISEC1_P1708	#N/A
	JAMOLY010000049.1	14860	CDS	JAMOLY010000049.1_P0006	MCH12	-	3446	4324	hypothetical protein	292	T	1			292				ISEC1_P1708	MCH12
	JAMOLY010000049.1	14860	CDS	JAMOLY010000049.1_P0007	MCH13	-	4348	5181	hypothetical protein	277	T	1			277				ISEC1_P1709	MCH13
	JAMOLY010000049.1	14860	CDS	JAMOLY010000049.1_P0008	MCH14	-	5184	5780	triheme protein	198	B	1			198				ISEC1_P1710	MCH14
	JAMOLY010000049.1	14860	CDS	JAMOLY010000049.1_P0009	MCH15	-	5796	6194	triheme protein	132	B	1			132				ISEC1_P1711	MCH15
	JAMOLY010000049.1	14860	CDS	JAMOLY010000049.1_P0010	MCH16	-	6231	7997	hypothetical protein	588	T	1			588				ISEC1_P1712	MCH16
	JAMOLY010000049.1	14860	CDS	JAMOLY010000049.1_P0011	MCH17	-	8012	9019	peptidyl-prolyl cis-trans isomerase C	335	T	1			335				ISEC1_P1713	MCH17
	JAMOLY010000049.1	14860	CDS	JAMOLY010000049.1_P0012	MCH18	-	9156	9941	tetraheme protein	261	B	1			261				ISEC1_P1714	MCH18
	JAMOLY010000049.1	14860	CDS	JAMOLY010000049.1_P0013	orf	-	9923	10066	hypothetical protein	47	X	0			47				#N/A	#N/A
	JAMOLY010000049.1	14860	CDS	JAMOLY010000049.1_P0014	MCH19	-	10188	10499	monoheme protein	103	B	1			103				ISEC1_P1715	MCH19
	JAMOLY010000049.1	14860	CDS	JAMOLY010000049.1_P0015	ccmH	-	10529	11374	cytochrome c-type biogenesis protein CcmH	281	L	1			281				ISEC1_P1716	ccmH
	JAMOLY010000049.1	14860	CDS	JAMOLY010000049.1_P0016	ccmH	-	11375	11854	cytochrome c-type biogenesis protein CcmH	159	L	1			159				ISEC1_P1717	ccmH
	JAMOLY010000049.1	14860	CDS	JAMOLY010000049.1_P0017	ccmG	-	11851	12381	cytochrome c biogenesis protein CcmG	176	L	1			176				ISEC1_P1718	ccmG
	JAMOLY010000049.1	14860	CDS	JAMOLY010000049.1_P0018	ccmF	-	12393	14381	cytochrome c-type biogenesis protein CcmF	662	L	1			662				ISEC1_P1719	ccmF
	JAMOLY010000049.1	14860	CDS	JAMOLY010000049.1_P0019	ccmE	-	14385	14858	cytochrome c-type biogenesis protein CcmE	157	L	1	3		157				ISEC1_P1720	ccmE
	JAMOLY010000087.1	2543	CDS	JAMOLY010000087.1_P0002	ccmD	-	131	319	heme exporter protein D	62	L	1			62				ISEC1_P1721	ccmD
	JAMOLY010000087.1	2543	CDS	JAMOLY010000087.1_P0003	ccmC	-	333	1079	heme exporter protein C	248	L	1			248				ISEC1_P1722	ccmC
	JAMOLY010000087.1	2543	CDS	JAMOLY010000087.1_P0004	ccmB	-	1165	1833	heme exporter protein B	222	L	1			222				ISEC1_P1723	ccmB
	JAMOLY010000087.1	2543	CDS	JAMOLY010000087.1_P0005	ccmA	-	1826	2443	heme exporter protein A	205	L	1			205				ISEC1_P1724	ccmA
	JAMOLY010000022.1	3811	CDS	JAMOLY010000022.1_P0002	ccmG	+	899	1525	cytochrome c biogenesis protein CcmG	208	L	1			208				ISEC1_P1727	ccmG
	JAMOLY010000022.1	3811	CDS	JAMOLY010000022.1_P0003	MCH30	+	1772	2671	pentaheme protein	299	B	1			299				ISEC1_P1726	MCH30
	JAMOLY010000022.1	3811	CDS	JAMOLY010000022.1_P0004	MCH29	+	2647	3753	hypothetical protein	368	T	1			368				ISEC1_P1725	MCH29
GCA_015488565	WFNQ01000236.1	3599	CDS	WFNQ01000236.1_P0001	MCH05	-	35	1291	cytochrome c oxidase subunit I	418	T	1			418				ISEC1_P1702	MCH05
	WFNQ01000236.1	3599	CDS	WFNQ01000236.1_P0002	MCH06	-	1298	2113	hypothetical protein	271	T	1			271				ISEC1_P1703	MCH06
	WFNQ01000236.1	3599	CDS	WFNQ01000236.1_P0003	MCH07	-	2114	3127	hypothetical protein	337	T	1			337				ISEC1_P1704	MCH07
	WFNQ01000264.1	15980	CDS	WFNQ01000264.1_P0001	MCH09	-	2	802	hypothetical protein	266	T	1	3		266				ISEC1_P1705	MCH09
	WFNQ01000264.1	15980	CDS	WFNQ01000264.1_P0002	MCH10	-	799	1734	hypothetical protein	311	T	1			311				ISEC1_P1706	MCH10
	WFNQ01000264.1	15980	CDS	WFNQ01000264.1_P0003	MCH11	-	1734	2240	triheme protein	168	B	1			168				ISEC1_P1707	MCH11
	WFNQ01000264.1	15980	CDS	WFNQ01000264.1_P0004	orf	-	2250	2927	hypothetical protein	225	X	1			225				#ISEC1_P1708	#N/A
	WFNQ01000264.1	15980	CDS	WFNQ01000264.1_P0005	MCH12	-	2933	3817	hypothetical protein	294	T	1			294				ISEC1_P1708	MCH12
	WFNQ01000264.1	15980	CDS	WFNQ01000264.1_P0006	MCH13	-	3842	4675	hypothetical protein	277	T	1			277				ISEC1_P1709	MCH13
	WFNQ01000264.1	15980	CDS	WFNQ01000264.1_P0007	MCH14	-	4677	5273	triheme protein	198	B	1			198				ISEC1_P1710	MCH14
	WFNQ01000264.1	15980	CDS	WFNQ01000264.1_P0008	MCH15	-	5289	5687	triheme protein	132	B	1			132				ISEC1_P1711	MCH15
	WFNQ01000264.1	15980	CDS	WFNQ01000264.1_P0009	MCH16	-	5712	7484	hypothetical protein	590	T	1			590				ISEC1_P1712	MCH16
	WFNQ01000264.1	15980	CDS	WFNQ01000264.1_P0010	MCH17	-	7499	8464	peptidyl-prolyl cis-trans isomerase C	321	T	1			321				ISEC1_P1713	MCH17
	WFNQ01000264.1	15980	CDS	WFNQ01000264.1_P0011	MCH18	-	8627	9409	tetraheme protein	260	B	1			260				ISEC1_P1714	MCH18
	WFNQ01000264.1	15980	CDS	WFNQ01000264.1_P0012	MCH19	-	9683	9994	monoheme protein	103	B	1			103				ISEC1_P1715	MCH19
	WFNQ01000264.1	15980	CDS	WFNQ01000264.1_P0013	ccmH	-	10023	10886	cytochrome c-type biogenesis protein CcmH	287	L	1			287				ISEC1_P1716	ccmH
	WFNQ01000264.1	15980	CDS	WFNQ01000264.1_P0014	ccmH	-	10887	11366	cytochrome c-type biogenesis protein CcmH	159	L	1			159				ISEC1_P1717	ccmH
	WFNQ01000264.1	15980	CDS	WFNQ01000264.1_P0015	ccmG	-	11363	11893	cytochrome c biogenesis protein CcmG	176	L	1			176				ISEC1_P1718	ccmG
	WFNQ01000264.1	15980	CDS	WFNQ01000264.1_P0016	ccmF	-	11903	13891	cytochrome c-type biogenesis protein CcmF	662	L	1			662				ISEC1_P1719	ccmF
	WFNQ01000264.1	15980	CDS	WFNQ01000264.1_P0017	ccmE	-	13895	14377	cytochrome c-type biogenesis protein CcmE	160	L	1			160				ISEC1_P1720	ccmE
	WFNQ01000264.1	15980	CDS	WFNQ01000264.1_P0018	ccmD	-	14374	14562	heme exporter protein D	62	L	1			62				ISEC1_P1721	ccmD
	WFNQ01000264.1	15980	CDS	WFNQ01000264.1_P0019	ccmC	-	14576	15322	heme exporter protein C	248	L	1			248				ISEC1_P1722	ccmC
	WFNQ01000264.1	15980	CDS	WFNQ01000264.1_P0020	ccmB	-	15396	15980	heme exporter protein B	194	L	1	3		194				ISEC1_P1723	ccmB
	WFNQ01000033.1	3051	CDS	WFNQ01000033.1_P0001	MCH30	+	214	1101	pentaheme protein	295	B	1			295				ISEC1_P1726	MCH30
	WFNQ01000033.1	3051	CDS	WFNQ01000033.1_P0002	MCH29	+	1077	2183	hypothetical protein	368	T	1			368				ISEC1_P1725	MCH29
	WFNQ01000033.1	3051	CDS	WFNQ01000033.1_P0003	ccmA	+	2207	2824	heme exporter protein A	205	L	1			205				ISEC1_P1724	ccmA
	WFNQ01000215.1	6193	CDS	WFNQ01000215.1_P0001	ccmG	-	217	744	cytochrome c biogenesis protein CcmG	175	L	1			175				ISEC1_P1727	ccmG
GCA_021648185	JAKITH010000089	5366	CDS	MCF6299149.1	MCH05	+	1	911	cytochrome c oxidase subunit I	911	T	1	3		911				ISEC1_P1702	MCH05
	JAKITH010000089	5366	CDS	MCF6299150.1	MCH04	+	908	1525	hypothetical protein	205	T	1			205				ISEC1_P1701	MCH04
	JAKITH010000089	5366	CDS	MCF6299151.1	MCH01	+	1604	3946	undecaheme protein	780	B	1			780				ISEC1_P1698	MCH01
	JAKITH010000116	4138	CDS	MCF6299302.1	MCH30	-	1	580	pentaheme protein	580	T	3			580				ISEC1_P1726	MCH30
	JAKITH010000116	4138	CDS	MCF6299303.1	ccmG	-	851	1372	cytochrome c biogenesis protein CcmG	173	L	1			173				ISEC1_P1727	ccmG
GCA_026989175	JALSJT010000212.1	7271	CDS	JALSJT010000212.1_P0004	MCH01	-	4970	7270	undecaheme protein	766	B	1	3		766				ISEC1_P1698	MCH01
	JALSJT010000197.1	8251	CDS	JALSJT010000197.1_P0001	MCH09	-	196	1233	hypothetical protein	345	T	1			345				ISEC1_P1705	MCH09
	JALSJT010000197.1	8251	CDS	JALSJT010000197.1_P0002	MCH10	-	1230	2165	hypothetical protein	311	T	1			311				ISEC1_P1706	MCH10
	JALSJT010000197.1	8251	CDS	JALSJT010000197.1_P0003	MCH11	-	2165	2674	triheme protein	169	B	1			169				ISEC1_P1707	MCH11
	JALSJT010000197.1	8251	CDS	JALSJT010000197.1_P0004	orf	-	2686	3327	hypothetical protein	213	X	1			213				#ISEC1_P1708	#N/A
	JALSJT010000197.1	8251	CDS	JALSJT010000197.1_P0005	MCH12	-	3363	4229	hypothetical protein	288	T	1			288				ISEC1_P1708	MCH12
	JALSJT010000197.1	8251	CDS	JALSJT010000197.1_P0006	MCH13	-	4269	5105	hypothetical protein	278	T	1			278				ISEC1_P1709	MCH13
	JALSJT010000197.1	8251	CDS	JALSJT010000197.1_P0007	MCH14	-	5102	5701	triheme protein	199	B	1			199				ISEC1_P1710	MCH14
	JALSJT010000197.1	8251	CDS	JALSJT010000197.1_P0008	MCH15	-	5717	6115	triheme protein	132	B	1			132				ISEC1_P1711	MCH15
	JALSJT010000197.1	8251	CDS	JALSJT010000197.1_P0009	MCH16	-	6150	7913	hypothetical protein	587	T	1			587				ISEC1_P1712	MCH16
	JALSJT010000197.1	8251	CDS	JALSJT010000197.1_P0010	MCH17	-	7925	8251	peptidyl-prolyl cis-trans isomerase C	108	T	1	3		108				ISEC1_P1713	MCH17
	JALSJT010000022.1	5847	CDS	JALSJT010000022.1_P0002	ccmC	+	309	1064	heme exporter protein C	251	L	1			251				ISEC1_P1722	ccmC
	JALSJT010000022.1	5847	CDS	JALSJT010000022.1_P0003	ccmD	+	1068	1256	heme exporter protein D	62	L	1			62				ISEC1_P1721	ccmD
	JALSJT010000022.1	5847	CDS	JALSJT010000022.1_P0004	ccmE	+	1253	1738	cytochrome c-type biogenesis protein CcmE	161	L	1			161				ISEC1_P1720	ccmE
	JALSJT010000022.1	5847	CDS	JALSJT010000022.1_P0005	ccmF	+	1742	3730	cytochrome c-type biogenesis protein CcmF	662	L	1			662				ISEC1_P1719	ccmF
	JALSJT010000022.1	5847	CDS	JALSJT010000022.1_P0006	ccmG	+	3740	4270	cytochrome c biogenesis protein CcmG	176	L	1			176				ISEC1_P1718	ccmG
	JALSJT010000022.1	5847	CDS	JALSJT010000022.1_P0007	ccmH	+	4267	4746	cytochrome c-type biogenesis protein CcmH	159	L	1			159				ISEC1_P1717	ccmH
	JALSJT010000022.1	5847	CDS	JALSJT010000022.1_P0008	ccmH	+	4747	5613	cytochrome c-type biogenesis protein CcmH	288	L	1			288				ISEC1_P1716	ccmH
	JALSJT010000022.1	5847	CDS	JALSJT010000022.1_P0009	MCH19	+	5642	5845	monoheme protein	67	B	1	3		67				ISEC1_P1715	MCH19
	JALSJT010000050.1	25530	CDS	JALSJT010000050.1_P0025	ccmG	+	20886	21407	cytochrome c biogenesis protein CcmG	173	L	1			173				ISEC1_P1727	ccmG
	JALSJT010000050.1	25530	CDS	JALSJT010000050.1_P0026	MCH30	+	21684	22574	pentaheme protein	296	B	1			296				ISEC1_P1726	MCH30
	JALSJT010000050.1	25530	CDS	JALSJT010000050.1_P0027	MCH29	+	22550	23656	hypothetical protein	368	T	1			368				ISEC1_P1725	MCH29
	JALSJT010000050.1	25530	CDS	JALSJT010000050.1_P0028	ccmA	+	23628	24308	heme exporter protein A	226	L	1			226				ISEC1_P1724	ccmA
	JALSJT010000050.1	25530	CDS	JALSJT010000050.1_P0029	ccmB	+	24301	24969	heme exporter protein B	222	L	1			222				ISEC1_P1723	ccmB
ISEC	ISEC1CON09	88231	CDS	ISEC1_P1698	MCH01	-	14185	16533	undecaheme protein	782	B	1		multi-heme cytochrome c-rich (MHCCR) gene cluster	782				ISEC1_P1698	MCH01	undecaheme protein
	ISEC1CON09	88231	CDS	ISEC1_P1699	MCH02	-	16993	19347	undecaheme protein	784	B	1		multi-heme cytochrome c-rich (MHCCR) gene cluster	784				ISEC1_P1699	MCH02	undecaheme protein
	ISEC1CON09	88231	CDS	ISEC1_P1700	MCH03	+	19415	19561	hypothetical protein	48	T	1		multi-heme cytochrome c-rich (MHCCR) gene cluster	48				ISEC1_P1700	MCH03	hypothetical protein
	ISEC1CON09	88231	CDS	ISEC1_P1701	MCH04	-	19545	20132	hypothetical protein	195	T	1	EC:7.1.1.9	multi-heme cytochrome c-rich (MHCCR) gene cluster	195				ISEC1_P1701	MCH04	hypothetical protein
	ISEC1CON09	88231	CDS	ISEC1_P1702	MCH05	-	20129	21376	cytochrome c oxidase subunit I	415	T	1	EC:7.1.1.9	multi-heme cytochrome c-rich (MHCCR) gene cluster	415				ISEC1_P1702	MCH05	cytochrome c oxidase subunit I
	ISEC1CON09	88231	CDS	ISEC1_P1703	MCH06	-	21373	22188	hypothetical protein	271	T	1		multi-heme cytochrome c-rich (MHCCR) gene cluster	271				ISEC1_P1703	MCH06	hypothetical protein
	ISEC1CON09	88231	CDS	ISEC1_P1704	MCH07	-	22188	23186	hypothetical protein	332	T	1		multi-heme cytochrome c-rich (MHCCR) gene cluster	332				ISEC1_P1704	MCH07	hypothetical protein
	ISEC1CON09	88231	CDS	ISEC1_P1705	MCH09	-	23377	24423	hypothetical protein	348	T	1		multi-heme cytochrome c-rich (MHCCR) gene cluster	348				ISEC1_P1705	MCH09	hypothetical protein
	ISEC1CON09	88231	CDS	ISEC1_P1706	MCH10	-	24413	25357	hypothetical protein	314	T	1		multi-heme cytochrome c-rich (MHCCR) gene cluster	314				ISEC1_P1706	MCH10	hypothetical protein
	ISEC1CON09	88231	CDS	ISEC1_P1707	MCH11	-	25357	25866	triheme protein	169	B	1		multi-heme cytochrome c-rich (MHCCR) gene cluster	169				ISEC1_P1707	MCH11	triheme protein
	ISEC1CON09	88231	CDS	ISEC1_P1708	MCH12	-	25876	26760	hypothetical protein	294	T	1		multi-heme cytochrome c-rich (MHCCR) gene cluster	294				ISEC1_P1708	MCH12	hypothetical protein
	ISEC1CON09	88231	CDS	ISEC1_P1709	MCH13	-	26781	27614	hypothetical protein	277	T	1		multi-heme cytochrome c-rich (MHCCR) gene cluster	277				ISEC1_P1709	MCH13	hypothetical protein
	ISEC1CON09	88231	CDS	ISEC1_P1710	MCH14	-	27617	28222	triheme protein	201	B	1		multi-heme cytochrome c-rich (MHCCR) gene cluster	201				ISEC1_P1710	MCH14	triheme protein
	ISEC1CON09	88231	CDS	ISEC1_P1711	MCH15	-	28238	28639	triheme protein	133	B	1		multi-heme cytochrome c-rich (MHCCR) gene cluster	133				ISEC1_P1711	MCH15	triheme protein
	ISEC1CON09	88231	CDS	ISEC1_P1712	MCH16	-	28664	30439	hypothetical protein	591	T	1		multi-heme cytochrome c-rich (MHCCR) gene cluster	591				ISEC1_P1712	MCH16	hypothetical protein
	ISEC1CON09	88231	CDS	ISEC1_P1713	MCH17	-	30441	31463	peptidyl-prolyl cis-trans isomerase C	340	T	1		multi-heme cytochrome c-rich (MHCCR) gene cluster	340				ISEC1_P1713	MCH17	peptidyl-prolyl cis-trans isomerase C
	ISEC1CON09	88231	CDS	ISEC1_P1714	MCH18	-	31492	32280	tetraheme protein	262	B	1		multi-heme cytochrome c-rich (MHCCR) gene cluster	262				ISEC1_P1714	MCH18	tetraheme protein
	ISEC1CON09	88231	CDS	ISEC1_P1715	MCH19	-	32481	32792	monoheme protein	103	B	1	EC:1.8.2.6	multi-heme cytochrome c-rich (MHCCR) gene cluster	103				ISEC1_P1715	MCH19	monoheme protein
	ISEC1CON09	88231	CDS	ISEC1_P1716	ccmH	-	32831	33712	cytochrome c-type biogenesis protein CcmH	293	L	1		multi-heme cytochrome c-rich (MHCCR) gene cluster	293				ISEC1_P1716	ccmH	cytochrome c-type biogenesis protein CcmH
	ISEC1CON09	88231	CDS	ISEC1_P1717	ccmH	-	33712	34191	cytochrome c-type biogenesis protein CcmH	159	L	1		multi-heme cytochrome c-rich (MHCCR) gene cluster	159				ISEC1_P1717	ccmH	cytochrome c-type biogenesis protein CcmH
	ISEC1CON09	88231	CDS	ISEC1_P1718	ccmG	-	34188	34718	cytochrome c biogenesis protein CcmG	176	L	1		multi-heme cytochrome c-rich (MHCCR) gene cluster	176				ISEC1_P1718	ccmG	cytochrome c biogenesis protein CcmG
	ISEC1CON09	88231	CDS	ISEC1_P1719	ccmF	-	34732	36717	cytochrome c-type biogenesis protein CcmF	661	L	1		multi-heme cytochrome c-rich (MHCCR) gene cluster	661				ISEC1_P1719	ccmF	cytochrome c-type biogenesis protein CcmF
	ISEC1CON09	88231	CDS	ISEC1_P1720	ccmE	-	36721	37200	cytochrome c-type biogenesis protein CcmE	159	L	1		multi-heme cytochrome c-rich (MHCCR) gene cluster	159				ISEC1_P1720	ccmE	cytochrome c-type biogenesis protein CcmE
	ISEC1CON09	88231	CDS	ISEC1_P1721	ccmD	-	37200	37403	heme exporter protein D	67	L	1		multi-heme cytochrome c-rich (MHCCR) gene cluster	67				ISEC1_P1721	ccmD	heme exporter protein D
	ISEC1CON09	88231	CDS	ISEC1_P1722	ccmC	-	37417	38163	heme exporter protein C	248	L	1		multi-heme cytochrome c-rich (MHCCR) gene cluster	248				ISEC1_P1722	ccmC	heme exporter protein C
	ISEC1CON09	88231	CDS	ISEC1_P1723	ccmB	-	38270	38938	heme exporter protein B	222	L	1		multi-heme cytochrome c-rich (MHCCR) gene cluster	222				ISEC1_P1723	ccmB	heme exporter protein B
	ISEC1CON09	88231	CDS	ISEC1_P1724	ccmA	-	38931	39548	heme exporter protein A	205	L	1	EC:7.6.2.5	multi-heme cytochrome c-rich (MHCCR) gene cluster	205				ISEC1_P1724	ccmA	heme exporter protein A
	ISEC1CON09	88231	CDS	ISEC1_P1725	MCH29	-	39573	40667	hypothetical protein	364	T	1		multi-heme cytochrome c-rich (MHCCR) gene cluster	364				ISEC1_P1725	MCH29	hypothetical protein
	ISEC1CON09	88231	CDS	ISEC1_P1726	MCH30	-	40643	41497	pentaheme protein	284	B	1		multi-heme cytochrome c-rich (MHCCR) gene cluster	284				ISEC1_P1726	MCH30	pentaheme protein
	ISEC1CON09	88231	CDS	ISEC1_P1727	ccmG	-	41779	42303	cytochrome c biogenesis protein CcmG	174	L	1		multi-heme cytochrome c-rich (MHCCR) gene cluster	174				ISEC1_P1727	ccmG	cytochrome c biogenesis protein CcmG
GCA_013153955	JAADDM010000040	3486	CDS	NPA71444.1	ccmF	+	1	1326	cytochrome c-type biogenesis protein CcmF	1326	L	3			1326				ISEC1_P1719	ccmF
	JAADDM010000040	3486	CDS	NPA71445.1	ccmG	+	1323	1853	cytochrome c biogenesis protein CcmG	176	L	1			176				ISEC1_P1718	ccmG
	JAADDM010000040	3486	CDS	NPA71446.1	ccmH	+	1850	2314	cytochrome c-type biogenesis protein CcmH	154	L	1			154				ISEC1_P1717	ccmH
	JAADDM010000040	3486	CDS	NPA71447.1	ccmH	+	2319	3383	cytochrome c-type biogenesis protein CcmH	354	L	1			354				ISEC1_P1716	ccmH
	JAADDM010000110	6515	CDS	NPA71844.1	ccmA	+	5004	5621	heme exporter protein A	205	L	1			205				ISEC1_P1724	ccmA
	JAADDM010000110	6515	CDS	NPA71845.1	ccmB	+	5624	6292	heme exporter protein B	222	L	1			222				ISEC1_P1723	ccmB
	JAADDM010000110	6515	CDS	NPA71846.1	ccmC	+	6289	6515	heme exporter protein C	227	L	3			227				ISEC1_P1722	ccmC
GCF_000478585	NZ_ARWI01000001	2725706	CDS	WP_040727840.1	orf	-	2198709	2199299	cytochrome c	196	X	1	cytC		196				#N/A	#N/A
	NZ_ARWI01000001	2725706	CDS	WP_051145155.1	orf	-	2199398	2200006	NapC/NirT family cytochrome c	202	X	1	cytC		202				#N/A	#N/A
	NZ_ARWI01000001	2725706	CDS	WP_040727842.1	ccmH	-	2200187	2201242	cytochrome c-type biogenesis protein CcmH	351	L	1			351				ISEC1_P1716	ccmH
	NZ_ARWI01000001	2725706	CDS	WP_040727843.1	ccmH	-	2201247	2201684	cytochrome c-type biogenesis protein CcmH	145	L	1			145				ISEC1_P1717	ccmH
	NZ_ARWI01000001	2725706	CDS	WP_040727844.1	ccmG	-	2201702	2202241	cytochrome c biogenesis protein CcmG	179	L	1			179				ISEC1_P1718	ccmG
	NZ_ARWI01000001	2725706	CDS	WP_040727846.1	ccmF	-	2202238	2204163	cytochrome c-type biogenesis protein CcmF	641	L	1			641				ISEC1_P1719	ccmF
	NZ_ARWI01000001	2725706	CDS	WP_040727847.1	ccmE	-	2204160	2204633	cytochrome c-type biogenesis protein CcmE	157	L	1			157				ISEC1_P1720	ccmE
	NZ_ARWI01000001	2725706	CDS	WP_081696390.1	ccmD	-	2204685	2204843	heme exporter protein D	52	L	1			52				#N/A	#N/A
	NZ_ARWI01000001	2725706	CDS	WP_198525674.1	ccmC	-	2204847	2205605	heme exporter protein C	252	L	1			252				ISEC1_P1722	ccmC
	NZ_ARWI01000001	2725706	CDS	WP_232744840.1	ccmB	-	2205602	2206258	heme exporter protein B	218	L	1			218				ISEC1_P1723	ccmB
	NZ_ARWI01000001	2725706	CDS	WP_040727849.1	ccmA	-	2206272	2206901	heme exporter protein A	209	L	1			209				ISEC1_P1724	ccmA
GCA_030826915	JAUUDE010000017.1	17705	CDS	JAUUDE010000017.1_P0010	ccmA	+	8319	8942	heme exporter protein A	207	L	1			207				ISEC1_P1724	ccmA
	JAUUDE010000017.1	17705	CDS	JAUUDE010000017.1_P0011	ccmB	+	8939	9607	heme exporter protein B	222	L	1			222				ISEC1_P1723	ccmB
	JAUUDE010000017.1	17705	CDS	JAUUDE010000017.1_P0012	ccmC	+	9604	10377	heme exporter protein C	257	L	1			257				ISEC1_P1722	ccmC
	JAUUDE010000017.1	17705	CDS	JAUUDE010000017.1_P0013	ccmD	+	10370	10525	heme exporter protein D	51	L	1			51				#N/A	#N/A
	JAUUDE010000017.1	17705	CDS	JAUUDE010000017.1_P0014	ccmE	+	10587	11096	cytochrome c-type biogenesis protein CcmE	169	L	1			169				ISEC1_P1720	ccmE
	JAUUDE010000017.1	17705	CDS	JAUUDE010000017.1_P0015	ccmF	+	11093	13042	cytochrome c-type biogenesis protein CcmF	649	L	1			649				ISEC1_P1719	ccmF
	JAUUDE010000017.1	17705	CDS	JAUUDE010000017.1_P0016	ccmG	+	13039	13581	cytochrome c biogenesis protein CcmG	180	L	1			180				ISEC1_P1718	ccmG
	JAUUDE010000017.1	17705	CDS	JAUUDE010000017.1_P0017	ccmH	+	13585	14037	cytochrome c-type biogenesis protein CcmH	150	L	1			150				ISEC1_P1717	ccmH
	JAUUDE010000017.1	17705	CDS	JAUUDE010000017.1_P0018	ccmH	+	14043	15110	cytochrome c-type biogenesis protein CcmH	355	L	1			355				ISEC1_P1716	ccmH
	JAUUDE010000017.1	17705	CDS	JAUUDE010000017.1_P0019	orf	+	15273	15881	NapC/NirT family cytochrome c	202	X	1	cytC		202
	JAUUDE010000017.1	17705	CDS	JAUUDE010000017.1_P0020	orf	+	15943	16533	cytochrome c	196	X	1	cytC		196
GCF_029201445	NZ_CP102381	2516205	CDS	WP_275594471.1	ccmA	+	1985882	1986499	heme exporter protein A	205	L	1			205				ISEC1_P1724	ccmA
	NZ_CP102381	2516205	CDS	WP_275594472.1	ccmB	+	1986502	1987170	heme exporter protein B	222	L	1			222				ISEC1_P1723	ccmB
	NZ_CP102381	2516205	CDS	WP_275594473.1	ccmC	+	1987167	1987940	heme exporter protein C	257	L	1			257				ISEC1_P1722	ccmC
	NZ_CP102381	2516205	CDS	WP_275594474.1	ccmD	+	1987933	1988088	heme exporter protein D	51	L	1			51				ISEC1_P1721	ccmD
	NZ_CP102381	2516205	CDS	WP_275594475.1	ccmE	+	1988133	1988621	cytochrome c-type biogenesis protein CcmE	162	L	1			162				ISEC1_P1720	ccmE
	NZ_CP102381	2516205	CDS	WP_275594476.1	ccmF	+	1988618	1990561	cytochrome c-type biogenesis protein CcmF	647	L	1			647				ISEC1_P1719	ccmF
	NZ_CP102381	2516205	CDS	WP_275594477.1	ccmG	+	1990558	1991097	cytochrome c biogenesis protein CcmG	179	L	1			179				ISEC1_P1718	ccmG
	NZ_CP102381	2516205	CDS	WP_275594478.1	ccmH	+	1991103	1991567	cytochrome c-type biogenesis protein CcmH	154	L	1			154				ISEC1_P1717	ccmH
	NZ_CP102381	2516205	CDS	WP_275594479.1	ccmH	+	1991573	1992616	cytochrome c-type biogenesis protein CcmH	347	L	1			347				ISEC1_P1716	ccmH
	NZ_CP102381	2516205	CDS	WP_275594480.1	orf	+	1992790	1993398	NapC/NirT family cytochrome c	202	X	1	cytC		202				#N/A	#N/A
	NZ_CP102381	2516205	CDS	WP_275594481.1	orf	+	1993493	1994083	cytochrome c	196	X	1	cytC		196				#N/A	#N/A
GCF_013391765	NZ_JACBGI020000013	62019	CDS	WP_185978348.1	ccmA	+	22492	23106	heme exporter protein A	204	L	1			204				ISEC1_P1724	ccmA
	NZ_JACBGI020000013	62019	CDS	WP_185978349.1	ccmB	+	23110	23778	heme exporter protein B	222	L	1			222				ISEC1_P1723	ccmB
	NZ_JACBGI020000013	62019	CDS	WP_185978350.1	ccmC	+	23775	24545	heme exporter protein C	256	L	1			256				ISEC1_P1722	ccmC
	NZ_JACBGI020000013	62019	CDS	WP_228767003.1	ccmD	+	24547	24702	heme exporter protein D	51	L	1			51				ISEC1_P1721	ccmD
	NZ_JACBGI020000013	62019	CDS	WP_185978351.1	ccmE	+	24715	25167	cytochrome c-type biogenesis protein CcmE	150	L	1			150				ISEC1_P1720	ccmE
	NZ_JACBGI020000013	62019	CDS	WP_185978352.1	ccmF	+	25164	27083	cytochrome c-type biogenesis protein CcmF	639	L	1			639				ISEC1_P1719	ccmF
	NZ_JACBGI020000013	62019	CDS	WP_185978353.1	ccmG	+	27080	27613	cytochrome c biogenesis protein CcmG	177	L	1			177				ISEC1_P1718	ccmG
	NZ_JACBGI020000013	62019	CDS	WP_228767004.1	ccmH	+	27610	28026	cytochrome c-type biogenesis protein CcmH	138	L	1			138				ISEC1_P1717	ccmH
	NZ_JACBGI020000013	62019	CDS	WP_185978354.1	ccmH	+	28013	29032	cytochrome c-type biogenesis protein CcmH	339	L	1			339				ISEC1_P1716	ccmH
	NZ_JACBGI020000013	62019	CDS	WP_185978355.1	orf	+	29194	29802	NapC/NirT family cytochrome c	202	X	1	cytC		202				#N/A	#N/A
	NZ_JACBGI020000013	62019	CDS	WP_185978356.1	orf	+	29919	30512	c-type cytochrome	197	X	1	cytC		197				#N/A	#N/A
GCF_004293625	NZ_CP033040	2829883	CDS	WP_130536733.1	orf	-	662257	662850	cytochrome c	197	X	1	cytC		197				#N/A	#N/A
	NZ_CP033040	2829883	CDS	WP_165395022.1	orf	-	662954	663565	NapC/NirT family cytochrome c	203	X	1	cytC		203				#N/A	#N/A
	NZ_CP033040	2829883	CDS	WP_130536734.1	ccmH	-	663754	664896	cytochrome c-type biogenesis protein CcmH	380	L	1			380				ISEC1_P1716	ccmH
	NZ_CP033040	2829883	CDS	WP_130536735.1	ccmH	-	664928	665374	cytochrome c-type biogenesis protein CcmH	148	L	1			148				ISEC1_P1717	ccmH
	NZ_CP033040	2829883	CDS	WP_130536736.1	ccmG	-	665374	665907	cytochrome c biogenesis protein CcmG	177	L	1			177				ISEC1_P1718	ccmG
	NZ_CP033040	2829883	CDS	WP_240693219.1	ccmF	-	665904	667919	cytochrome c-type biogenesis protein CcmF	671	L	1			671				ISEC1_P1719	ccmF
	NZ_CP033040	2829883	CDS	WP_130536737.1	ccmE	-	667916	668401	cytochrome c-type biogenesis protein CcmE	161	L	1			161				ISEC1_P1720	ccmE
	NZ_CP033040	2829883	CDS	WP_130536738.1	ccmD	-	668495	668653	heme exporter protein D	52	L	1			52				ISEC1_P1721	ccmD
	NZ_CP033040	2829883	CDS	WP_130536739.1	ccmC	-	668653	669420	heme exporter protein C	255	L	1			255				ISEC1_P1722	ccmC
	NZ_CP033040	2829883	CDS	WP_130536740.1	ccmB	-	669580	670260	heme exporter protein B	226	L	1			226				ISEC1_P1723	ccmB
	NZ_CP033040	2829883	CDS	WP_130536741.1	ccmA	-	670257	670877	heme exporter protein A	206	L	1			206				ISEC1_P1724	ccmA
GCF_017571465	NZ_JAGETV010000006	152570	CDS	WP_208148438.1	orf	-	127982	128578	cytochrome c	198	X	1	cytC		198				#N/A	#N/A
	NZ_JAGETV010000006	152570	CDS	WP_208148439.1	orf	-	128707	129267	NapC/NirT family cytochrome c	186	X	1	cytC		186				#N/A	#N/A
	NZ_JAGETV010000006	152570	CDS	WP_208148440.1	ccmH	-	129453	130496	cytochrome c-type biogenesis protein CcmH	347	L	1			347				ISEC1_P1716	ccmH
	NZ_JAGETV010000006	152570	CDS	WP_208148441.1	ccmH	-	130499	130915	cytochrome c-type biogenesis protein CcmH	138	L	1			138				ISEC1_P1717	ccmH
	NZ_JAGETV010000006	152570	CDS	WP_208148442.1	ccmG	-	130915	131445	cytochrome c biogenesis protein CcmG	176	L	1			176				ISEC1_P1718	ccmG
	NZ_JAGETV010000006	152570	CDS	WP_208148443.1	ccmF	-	131442	133370	cytochrome c-type biogenesis protein CcmF	642	L	1			642				ISEC1_P1719	ccmF
	NZ_JAGETV010000006	152570	CDS	WP_208148444.1	ccmE	-	133380	133850	cytochrome c-type biogenesis protein CcmE	156	L	1			156				ISEC1_P1720	ccmE
	NZ_JAGETV010000006	152570	CDS	WP_208148445.1	ccmD	-	133914	134066	heme exporter protein D	50	L	1			50				ISEC1_P1721	ccmD
	NZ_JAGETV010000006	152570	CDS	WP_208148446.1	ccmC	-	134118	134882	heme exporter protein C	254	L	1			254				ISEC1_P1722	ccmC
	NZ_JAGETV010000006	152570	CDS	WP_208148447.1	ccmB	-	134879	135547	heme exporter protein B	222	L	1			222				ISEC1_P1723	ccmB
	NZ_JAGETV010000006	152570	CDS	WP_208148448.1	ccmA	-	135549	136163	heme exporter protein A	204	L	1			204				ISEC1_P1724	ccmA
GCF_011398355	NZ_AP021889	2722826	CDS	WP_173273555.1	ccmA	+	2227411	2228025	heme exporter protein A	204	L	1			204				ISEC1_P1724	ccmA
	NZ_AP021889	2722826	CDS	WP_173273556.1	ccmB	+	2228025	2228693	heme exporter protein B	222	L	1			222				ISEC1_P1723	ccmB
	NZ_AP021889	2722826	CDS	WP_173273573.1	ccmC	+	2228690	2229457	heme exporter protein C	255	L	1			255				ISEC1_P1722	ccmC
	NZ_AP021889	2722826	CDS	WP_173273575.1	ccmD	+	2229487	2229642	heme exporter protein D	51	L	1			51				ISEC1_P1721	ccmD
	NZ_AP021889	2722826	CDS	WP_173273577.1	ccmE	+	2229656	2230123	cytochrome c-type biogenesis protein CcmE	155	L	1			155				ISEC1_P1720	ccmE
	NZ_AP021889	2722826	CDS	WP_173273579.1	ccmF	+	2230133	2232064	cytochrome c-type biogenesis protein CcmF	643	L	1			643				ISEC1_P1719	ccmF
	NZ_AP021889	2722826	CDS	WP_173273581.1	ccmG	+	2232061	2232594	cytochrome c biogenesis protein CcmG	177	L	1			177				ISEC1_P1718	ccmG
	NZ_AP021889	2722826	CDS	WP_173273583.1	ccmH	+	2232591	2233010	cytochrome c-type biogenesis protein CcmH	139	L	1			139				ISEC1_P1717	ccmH
	NZ_AP021889	2722826	CDS	WP_173273585.1	orf	+	2233027	2234061	hypothetical protein	344	X	1	cytC		344
	NZ_AP021889	2722826	CDS	WP_173273587.1	orf	+	2234234	2234791	NapC/NirT family cytochrome c	185	X	1	cytC		185
	NZ_AP021889	2722826	CDS	WP_173273589.1	orf	+	2234918	2235514	cytochrome c	198	A	0			198
GCF_013391695	NZ_JACBGH010000013	53569	CDS	WP_178863682.1	ccmA	+	13162	13761	heme exporter protein A	199	L	1			199				ISEC1_P1724	ccmA
	NZ_JACBGH010000013	53569	CDS	WP_218644623.1	ccmB	+	13770	14438	heme exporter protein B	222	L	1			222				ISEC1_P1723	ccmB
	NZ_JACBGH010000013	53569	CDS	WP_343034824.1	ccmC	+	14462	15286	heme exporter protein C	274	L	1			274				ISEC1_P1722	ccmC
	NZ_JACBGH010000013	53569	CDS	WP_178863684.1	ccmD	+	15279	15443	heme exporter protein D	54	L	1			54				#N/A
	NZ_JACBGH010000013	53569	CDS	WP_178863686.1	ccmE	+	15440	15898	cytochrome c-type biogenesis protein CcmE	152	L	1			152				ISEC1_P1720	ccmE
	NZ_JACBGH010000013	53569	CDS	WP_178863688.1	ccmF	+	15895	17826	cytochrome c-type biogenesis protein CcmF	643	L	1			643				ISEC1_P1719	ccmF
	NZ_JACBGH010000013	53569	CDS	WP_178863690.1	ccmG	+	17823	18350	cytochrome c biogenesis protein CcmG	175	L	1			175				ISEC1_P1718	ccmG
	NZ_JACBGH010000013	53569	CDS	WP_178863692.1	ccmH	+	18347	18760	cytochrome c-type biogenesis protein CcmH	137	L	1			137				ISEC1_P1717	ccmH
	NZ_JACBGH010000013	53569	CDS	WP_178863694.1	ccmH	+	18757	19785	cytochrome c-type biogenesis protein CcmH	342	L	1			342				ISEC1_P1716	ccmH
	NZ_JACBGH010000013	53569	CDS	WP_178863696.1	orf	+	20028	20636	NapC/NirT family cytochrome c	202	X	1	cytC		202				#N/A
	NZ_JACBGH010000013	53569	CDS	WP_178863698.1	orf	+	20775	21374	c-type cytochrome	199	X	1	cytC		199				#N/A
GCA_014763835	JACXUQ010000012	13863	CDS	MBD3775733.1	orf	-	1481	2080	cytochrome c	199	X	1	cytC		199				#N/A	#N/A
	JACXUQ010000012	13863	CDS	MBD3775734.1	orf	-	2220	2828	NapC/NirT family cytochrome c	202	X	1	cytC		202				#N/A	#N/A
	JACXUQ010000012	13863	CDS	MBD3775735.1	ccmH	-	3080	4099	cytochrome c-type biogenesis protein CcmH	339	L	1			339				ISEC1_P1716	ccmH
	JACXUQ010000012	13863	CDS	MBD3775736.1	ccmH	-	4096	4509	cytochrome c-type biogenesis protein CcmH	137	L	1			137				ISEC1_P1717	ccmH
	JACXUQ010000012	13863	CDS	MBD3775737.1	ccmG	-	4506	5033	cytochrome c biogenesis protein CcmG	175	L	1			175				ISEC1_P1718	ccmG
	JACXUQ010000012	13863	CDS	MBD3775738.1	ccmF	-	5030	6964	cytochrome c-type biogenesis protein CcmF	644	L	1			644				ISEC1_P1719	ccmF
	JACXUQ010000012	13863	CDS	MBD3775739.1	ccmE	-	6961	7419	cytochrome c-type biogenesis protein CcmE	152	L	1			152				ISEC1_P1720	ccmE
	JACXUQ010000012	13863	CDS	MBD3775740.1	ccmD	-	7416	7592	heme exporter protein D	58	L	1			58				#N/A	#N/A
	JACXUQ010000012	13863	CDS	MBD3775741.1	ccmC	-	7585	8388	heme exporter protein C	267	L	1			267				ISEC1_P1722	ccmC
	JACXUQ010000012	13863	CDS	MBD3775742.1	ccmB	-	8430	9077	heme exporter protein B	215	L	1			215				ISEC1_P1723	ccmB
	JACXUQ010000012	13863	CDS	MBD3775743.1	ccmA	-	9107	9706	heme exporter protein A	199	L	1			199				ISEC1_P1724	ccmA
